# Supplementary material for: Comparison of acute kidney injury and clinical prognosis of vancomycin monotherapy and combination therapy with beta-lactams in the intensive care unit
Source: PLoS One. 2019 Jun 5;14(6):e0217908. doi: 10.1371/journal.pone.0217908 (PMC6550403; doi:10.1371/journal.pone.0217908)
Supplement: S1 Data — See “S1 data.csv”. (CSV) [file pone.0217908.s002.csv]

Number	Sex	Age	APACHE_II	Height	Weight	BMI	Abx group	Abxs use interval	Abx duration	baseline SCr	VAN daily dose	TZP daily dose	FEP daily dose	MEM daily dose	highest SCr day	highest SCr	AKI stage	SCr at AKI occurred	Time to AKI	AKI	Scr at resolution	Time to resolution	Resolution	death in 30d	death after AKI in 30d	Hospital stay	hospital stay after AKI	CRRT after AKI	HD after AKI	dialysis after AKI	CONTRAST	CI	NSAID	ACEI	ARB	DIURETICS	ALK_AGT	AMPHO	AG	RIFAM	DOBUTA	DOPA	EPI	NOR	Pseudomonas	Acinetobacter	Klebsiella	Stenotrophomonas	Enterobacter
1	1	76	20	158	63.2	25.3	VAN+TZP	0	12	0.66	2	18	.	.	4	1.06	1	1.05	4	1	0.88	3	1	0	0	84	80	.	.	.	0	0	0	0	11	7	0	0	0	0	0	0	0	1	0	0	0	0	0
2	1	64	25	167.8	72.9	25.9	VAN	0	2	0.76	2	.	.	.	2	0.85	0	.	.	0	.	.	.	0	0	91	.	.	.	.	0	0	0	0	0	1	0	0	0	0	0	0	0	0	0	0	1	0	0
3	2	92	17	155	49.9	20.8	VAN	0	7	1.4	0.5	.	.	.	1	1.53	0	.	.	0	.	.	.	0	0	22	.	.	.	.	0	0	0	0	0	2	0	0	0	0	0	0	0	4	1	0	0	0	0
4	1	34	19	137.5	29.7	15.7	VAN	0	5	0.31	2	.	.	.	1	0.46	0	.	.	0	.	.	.	0	0	47	.	.	.	.	0	0	0	0	0	5	0	0	0	0	0	0	2	5	0	0	0	1	0
5	1	67	31	163	46.9	17.7	VAN+TZP	<24h	27	0.62	2	9	.	.	1	1.02	1	1.02	2	1	0.82	1	1	1	1	.	.	.	.	.	0	0	0	0	0	49	0	0	0	0	0	0	1	18	0	1	1	0	1
6	2	42	37	155	59.3	24.7	VAN+MEM	<24h	11	1.54	0.5	.	.	1	0	1.88	1	1.88	1	1	.	.	0	1	1	.	.	27	.	.	0	3	0	0	0	1	0	0	0	0	6	0	2	9	0	0	0	0	0
7	2	33	9	165	51.9	19.1	VAN	0	4	0.39	2	.	.	.	4	0.45	0	.	.	0	.	.	.	0	0	18	.	.	.	.	0	0	0	3	0	9	0	0	0	0	0	0	0	0	0	0	0	0	0
8	2	48	15	156.8	54.1	22	VAN+FEP	<24h	25	0.52	0.5	.	2	.	6	0.58	0	.	.	0	.	.	.	1	0	.	.	20	.	.	1	0	2	0	0	0	0	0	0	0	3	0	0	29	0	0	0	0	0
9	2	75	29	151	47	20.6	VAN+MEM	0	7	0.62	2	.	.	3	6	1.51	2	1.51	7	1	.	.	0	1	1	.	.	.	.	.	0	0	2	0	0	5	0	0	0	0	0	0	0	7	0	0	1	0	0
10	2	67	28	157	63.8	25.9	VAN	0	9	0.55	2	.	.	.	4	1.01	1	1.01	5	1	0.81	2	1	0	0	8	3	.	.	.	0	13	8	0	0	0	0	0	0	0	0	0	0	0	0	1	0	0	0
11	1	81	22	.	66.5	.	VAN	0	2	1.91	2	.	.	.	1	3.67	1	3.67	2	1	.	.	0	1	1	.	.	.	.	.	0	0	0	0	0	4	0	2	0	0	0	0	0	3	0	0	0	0	0
12	2	38	.	160	40.5	15.8	VAN	0	3	0.45	2	.	.	.	4	0.74	1	0.74	5	1	0.66	1	1	0	0	24	19	.	.	.	0	0	0	0	0	1	0	0	0	0	0	0	0	3	0	0	0	0	0
13	1	31	18	165.3	49.9	18.3	VAN+MEM	<24h	3	0.59	2	.	.	3	0	0.59	0	.	.	0	.	.	.	0	0	5	.	.	.	.	0	0	3	0	0	6	0	0	0	0	0	0	0	0	0	0	0	0	0
14	1	83	29	160	66.7	26.1	VAN	0	8	1.39	2	.	.	.	9	2.23	1	2.23	10	1	2	1	1	0	0	.	.	.	.	.	0	0	0	0	1	19	0	0	0	0	0	0	0	0	0	0	0	0	0
15	2	71	28	152	68.4	29.6	VAN+MEM	0	14	0.88	0.5	.	.	2	8	0.91	0	.	.	0	.	.	.	1	0	.	.	6	.	.	0	0	10	0	0	0	0	0	0	0	0	0	0	13	0	0	0	0	0
16	2	70	13	156	69.2	28.4	VAN	0	17	1.56	2	.	.	.	0	1.6	0	.	.	0	.	.	.	0	0	40	.	.	.	.	0	0	0	0	0	42	0	0	0	0	0	0	0	0	0	0	0	0	0
17	1	84	13	172	70.4	23.8	VAN+TZP	0	12	1.15	1	13.5	.	.	1	1.27	0	.	.	0	.	.	.	0	0	14	.	.	.	.	0	0	0	0	0	2	0	0	0	0	0	0	0	0	0	0	0	0	0
18	1	65	29	.	82.2	.	VAN	0	5	1.44	1	.	.	.	0	2.1	1	2.1	1	1	.	.	0	0	0	8	7	.	.	.	0	0	1	0	0	11	0	0	0	0	1	0	0	2	0	0	0	0	0
19	2	70	23	160	48.5	18.9	VAN	0	17	0.67	2	.	.	.	0	0.67	0	.	.	0	.	.	.	0	0	60	.	.	.	.	0	0	14	0	0	13	0	0	0	0	0	0	0	0	0	0	0	0	0
20	1	52	44	180	90	27.8	VAN	0	27	1.35	2	.	.	.	11	2.78	2	2.33	6	1	1.85	7	1	0	0	.	.	34	.	.	1	15	11	0	0	2	0	0	0	0	17	0	9	27	0	0	0	0	0
21	2	68	40	155.2	46.8	19.4	VAN+FEP	<24h	4	0.3	2	.	4	.	4	1.38	3	0.96	4	1	.	.	0	1	1	.	.	1	.	.	0	0	5	0	0	1	0	0	0	0	0	0	0	5	0	1	0	0	1
22	1	72	27	170	64.3	22.2	VAN+MEM	0	21	1.1	2	.	.	3	4	1.34	0	.	.	0	.	.	.	0	0	28	.	.	.	.	0	0	22	5	0	53	0	0	0	0	0	1	0	0	0	0	0	0	0
23	2	68	9	156.2	50.7	20.8	VAN	0	5	0.42	2	.	.	.	5	0.59	0	.	.	0	.	.	.	0	0	5	.	.	.	.	0	10	0	0	0	5	0	0	0	0	0	0	0	0	0	0	0	0	0
24	1	27	.	174	67	22.1	VAN+MEM	<24h	3	1.79	0.5	.	.	2	1	1.98	0	.	.	0	.	.	.	1	0	.	.	2	.	.	0	0	0	0	0	0	0	2	0	0	0	0	0	7	0	0	0	0	0
25	1	71	30	165	64.2	23.6	VAN	0	21	0.6	2	.	.	.	3	1.75	1	1.52	3	1	0.83	5	1	1	1	.	.	9	11	9	0	0	0	0	0	6	0	0	0	0	0	0	1	11	0	0	0	1	0
26	2	45	23	156	53	21.8	VAN+MEM	<24h	19	0.93	2	.	.	3	1	1.11	0	.	.	0	.	.	.	0	0	.	.	34	34	34	0	1	20	0	0	18	0	0	0	0	0	0	1	7	0	1	0	0	0
27	1	36	17	168.3	56.4	19.9	VAN	0	18	0.38	2	.	.	.	10	0.46	0	.	.	0	.	.	.	0	0	61	.	.	.	.	0	0	0	0	0	3	0	0	0	0	0	0	0	1	1	0	0	0	0
28	2	52	17	157	42.1	17.1	VAN+MEM	<24h	3	0.4	2	.	.	3	3	0.64	1	0.63	3	1	.	.	0	1	1	.	.	.	.	.	0	0	1	0	0	2	0	0	0	0	0	0	0	0	0	0	1	0	0
29	1	58	28	168	71.1	25.2	VAN+TZP	0	6	1.15	2	18	.	.	9	2.16	1	2.03	9	1	1.67	2	1	0	0	36	27	.	.	.	1	0	7	0	0	7	0	0	0	0	0	0	1	6	0	0	0	0	0
30	2	57	33	160	57	22.3	VAN	0	17	0.56	2	.	.	.	0	0.87	1	0.87	1	1	0.63	1	1	0	0	27	26	4	.	.	1	0	0	0	0	39	0	0	0	0	0	0	1	8	0	0	0	0	0
31	2	62	27	163	61.4	23.1	VAN+MEM	<24h	20	0.45	2	.	.	3	0	0.63	0	.	.	0	.	.	.	0	0	30	.	.	.	.	0	0	0	0	0	11	0	0	0	0	0	0	0	15	0	0	0	0	0
32	1	74	15	160.6	66.8	25.9	VAN	0	2	0.75	2	.	.	.	.	.	0	.	.	0	.	.	.	0	0	1	.	.	.	.	0	0	1	0	0	0	0	0	0	0	0	0	0	0	0	0	0	0	0
33	1	74	24	170.9	57.2	19.6	VAN+MEM	<48h	32	1.12	2	.	.	3	9	1.7	1	1.7	10	1	0.9	1	1	0	0	.	.	11	22	11	0	0	5	4	0	49	0	0	0	0	0	0	0	22	0	0	1	0	0
34	2	63	18	155	69.3	28.8	VAN+MEM	0	6	0.63	2	.	.	3	1	0.66	0	.	.	0	.	.	.	0	0	.	.	31	.	.	0	0	0	0	0	3	0	0	0	0	0	0	2	3	0	1	0	0	0
35	1	27	25	180	80.8	24.9	VAN	0	35	0.99	2	.	.	.	4	1.11	0	.	.	0	.	.	.	0	0	95	.	.	.	.	1	0	16	0	0	17	0	0	0	0	0	0	0	0	0	0	0	0	0
36	1	83	19	170	54.5	18.9	VAN	0	6	0.2	0.5	.	.	.	0	0.2	0	.	.	0	.	.	.	1	0	.	.	5	.	.	0	0	0	0	0	0	0	0	0	0	0	0	0	5	0	1	0	0	0
37	2	77	39	150	49.9	22.2	VAN+MEM	0	7	1.21	1	.	.	1	0	1.4	0	.	.	0	.	.	.	1	0	.	.	7	.	.	0	0	0	0	0	2	0	6	0	0	0	0	0	7	0	0	0	0	0
38	1	72	12	163.7	54	20.2	VAN+MEM	<48h	41	0.65	2	.	.	3	10	0.73	0	.	.	0	.	.	.	0	0	.	.	.	.	.	0	0	39	0	0	39	0	0	0	0	0	0	0	0	0	0	0	1	0
39	2	66	24	165.4	53	19.4	VAN+TZP	0	4	0.51	2	13.5	.	.	3	1.31	2	1.31	4	1	0.72	23	1	0	0	3	-1	.	.	.	0	0	0	0	0	5	0	0	0	0	0	0	0	0	0	0	0	0	0
40	1	54	10	165	68	25	VAN+MEM	<24h	13	0.32	2	.	.	3	14	0.78	2	0.62	14	1	0.5	10	1	1	1	.	.	17	.	.	0	0	0	0	0	8	0	0	12	0	0	0	0	4	0	0	1	0	0
41	1	65	44	168	48.8	17.3	VAN	0	6	0.33	2	.	.	.	3	0.41	0	.	.	0	.	.	.	0	0	125	.	.	.	.	0	5	0	0	0	0	0	0	0	0	0	0	0	0	0	1	1	1	0
42	1	53	17	175.4	70	22.8	VAN	0	9	1.31	2	.	.	.	4	1.5	0	.	.	0	.	.	.	0	0	30	.	.	.	.	1	0	0	0	7	8	0	0	0	0	0	0	0	0	0	0	0	0	0
43	2	87	25	147	45.2	20.9	VAN	0	4	0.63	2	.	.	.	0	0.74	0	.	.	0	.	.	.	0	0	7	.	.	.	.	0	0	5	0	0	13	0	0	0	0	1	0	1	0	0	0	0	0	0
44	2	52	11	157	45	18.3	VAN	0	4	0.75	2	.	.	.	1	0.94	0	.	.	0	.	.	.	0	0	10	.	.	.	.	0	0	0	0	0	0	0	0	0	0	0	0	0	0	0	0	0	0	0
45	1	69	14	178	67.3	21.2	VAN	0	15	2.04	2	.	.	.	1	2.14	0	.	.	0	.	.	.	0	0	17	.	.	.	.	0	0	15	0	15	0	0	0	0	0	0	0	0	0	0	0	0	0	0
46	1	58	32	173	47.7	15.9	VAN	0	12	0.48	2	.	.	.	11	0.84	1	0.74	10	1	.	.	0	0	0	11	1	.	.	.	0	0	0	0	0	0	0	0	0	0	0	0	0	0	1	0	0	0	1
47	2	74	20	165	63.1	23.2	VAN	0	19	0.62	3	.	.	.	4	1.94	3	1.25	4	1	0.89	18	1	0	0	77	73	.	.	.	0	0	6	12	0	5	0	0	0	5	0	0	0	6	0	0	0	0	0
48	1	67	16	164	66.5	24.7	VAN+TZP	<24h	9	0.95	2	13.5	.	.	2	1.15	0	.	.	0	.	.	.	0	0	22	.	.	.	.	0	0	8	0	0	15	0	0	0	0	0	0	0	1	0	0	1	0	0
49	2	57	35	153	69	29.5	VAN+MEM	<48h	7	0.37	2	.	.	3	2	0.6	1	0.6	3	1	0.42	1	1	0	0	32	29	.	.	.	0	9	1	0	0	4	0	0	0	0	0	0	0	0	0	0	1	0	0
50	1	77	27	163	70	26.3	VAN	0	5	0.95	2	.	.	.	4	1.33	0	.	.	0	.	.	.	0	0	6	.	.	.	.	2	0	5	0	0	1	0	0	0	0	0	0	1	2	0	0	0	0	0
51	1	84	16	160	54	21.1	VAN+MEM	<24h	12	1.09	1	.	.	3	5	1.78	1	1.64	3	1	1.56	1	1	0	0	12	9	.	.	.	0	0	11	0	0	28	0	0	0	0	0	0	0	4	0	0	0	0	0
52	1	72	17	180	66.6	20.6	VAN+TZP	<24h	4	1.78	1	13.5	.	.	0	1.78	0	.	.	0	.	.	.	0	0	4	.	.	.	.	0	0	0	0	0	0	0	0	0	0	0	0	0	0	0	0	0	0	0
53	1	81	25	.	54	.	VAN	0	13	0.71	2	.	.	.	10	0.87	0	.	.	0	.	.	.	0	0	.	.	.	.	.	0	0	0	0	0	38	0	0	0	0	0	0	0	1	0	0	0	0	0
54	1	66	32	180	88.5	27.3	VAN+TZP	0	5	1.16	2.64	18	.	.	6	1.91	1	1.76	5	1	1.72	2	1	0	0	96	91	.	.	.	1	0	6	0	0	12	0	0	0	0	0	0	1	12	0	0	0	0	0
55	1	81	39	156.6	59	24.1	VAN+TZP	0	8	0.72	2	13.5	.	.	10	1.82	2	1.09	8	1	.	.	0	1	1	.	.	.	.	.	0	0	0	0	0	8	0	0	6	0	0	0	0	5	1	1	1	0	1
56	1	52	36	176	86	27.8	VAN+TZP	0	9	1.01	2	18	.	.	8	1.62	1	1.62	9	1	1.49	1	1	0	0	9	0	.	.	.	1	0	10	0	0	4	0	0	0	0	0	0	1	8	0	0	0	0	0
57	1	74	38	171	55.2	18.9	VAN+MEM	<24h	11	1.04	0.5	.	.	3	12	2.7	2	2.06	11	1	1.19	6	1	0	0	.	.	-2	-1	-2	0	0	0	0	0	0	0	0	0	0	11	0	0	6	0	1	1	0	1
58	1	75	32	167.2	63.8	22.8	VAN+MEM	0	14	0.63	2	.	.	3	14	0.97	1	0.97	15	1	0.89	6	1	0	0	66	51	.	.	.	0	0	14	0	0	9	0	0	0	0	0	0	0	0	0	1	0	1	1
59	2	18	26	178	64	20.2	VAN+TZP	0	4	0.89	2	13.5	.	.	0	0.89	0	.	.	0	.	.	.	0	0	18	.	.	.	.	0	0	0	0	0	2	0	0	0	0	0	0	0	2	0	0	0	0	0
60	1	61	24	173.2	44.3	14.8	VAN	0	2	0.78	2	.	.	.	0	0.78	0	.	.	0	.	.	.	0	0	29	.	.	.	.	0	0	0	0	0	0	0	0	0	0	0	0	0	1	1	0	0	0	0
61	2	49	18	165	65.7	24.1	VAN+TZP	0	3	0.84	1	18	.	.	0	0.84	0	.	.	0	.	.	.	0	0	9	.	.	.	.	1	0	1	0	0	4	0	0	0	0	0	0	0	2	0	0	0	0	0
62	2	64	33	.	71.5	.	VAN	0	5	1.5	2	.	.	.	0	1.5	0	.	.	0	.	.	.	0	0	13	.	.	.	.	1	0	0	0	0	8	0	0	0	0	0	1	1	5	0	0	0	0	0
63	2	71	21	154	73.4	30.9	VAN+TZP	0	6	1.52	0.5	9	.	.	2	3.36	2	2.79	1	1	2.24	5	1	0	0	54	53	.	.	.	0	0	0	0	0	2	0	0	0	0	0	0	0	3	0	0	0	0	0
64	2	26	14	162	69	26.3	VAN	0	10	0.69	1	.	.	.	8	0.81	0	.	.	0	.	.	.	0	0	13	.	.	.	.	0	0	10	0	0	0	0	0	10	0	0	0	0	0	0	0	0	0	0
65	2	27	24	164	50	18.6	VAN+TZP	0	7	0.31	1	9	.	.	2	1.21	3	1.21	3	1	.	.	0	0	0	11	8	.	.	.	0	0	0	0	0	0	0	0	0	0	0	0	0	0	0	0	0	0	0
66	2	71	14	162	48.4	18.5	VAN	0	13	0.21	2	.	.	.	5	0.49	2	0.44	5	1	0.31	10	1	0	0	74	69	.	.	.	1	0	13	0	0	8	0	0	0	0	0	0	0	1	0	1	1	1	0
67	1	70	27	168	58.7	20.8	VAN	0	13	1.75	2	.	.	.	12	1.83	0	.	.	0	.	.	.	0	0	13	.	.	.	.	0	0	0	0	0	3	0	0	0	0	0	0	0	0	0	0	0	0	0
68	2	54	39	156	70.5	29	VAN+MEM	0	2	1.8	0.5	.	.	2	0	1.8	0	.	.	0	.	.	.	1	0	.	.	2	.	.	0	0	0	0	0	0	0	0	2	0	0	0	1	2	0	0	1	0	0
69	2	44	21	172	58.2	19.7	VAN	0	3	0.83	1	.	.	.	3	3.94	3	1.3	2	1	.	.	0	1	1	.	.	25	.	.	0	0	0	0	0	0	0	0	0	0	0	0	0	4	0	0	0	0	1
70	2	77	8	158	59.7	23.9	VAN	0	9	0.72	2	.	.	.	1	0.77	0	.	.	0	.	.	.	0	0	8	.	.	.	.	0	0	0	0	0	1	0	0	0	0	0	0	0	0	0	0	0	0	0
71	1	18	.	179.2	52.2	16.3	VAN+MEM	0	16	0.94	2	.	.	3	2	0.97	0	.	.	0	.	.	.	0	0	.	.	.	.	.	0	0	3	10	0	20	0	9	12	0	0	0	0	0	0	0	0	0	0
72	2	55	14	154	46.9	19.8	VAN	0	2	0.34	2	.	.	.	3	0.35	0	.	.	0	.	.	.	0	0	12	.	.	.	.	0	0	0	0	0	0	0	0	0	0	0	0	0	3	0	0	0	0	0
73	1	63	28	170	60.8	21	VAN	0	10	0.26	2	.	.	.	9	0.6	2	0.6	10	1	.	.	0	1	1	.	.	.	.	.	0	0	0	0	0	2	0	0	0	0	0	0	0	7	0	1	0	0	0
74	1	63	28	161	50.4	19.4	VAN	0	18	0.38	2	.	.	.	2	0.4	0	.	.	0	.	.	.	0	0	74	.	.	.	.	0	0	0	0	0	7	0	0	0	0	0	0	0	5	0	1	0	0	0
75	1	51	20	.	71	.	VAN	0	5	0.99	3	.	.	.	2	1.08	0	.	.	0	.	.	.	0	0	8	.	.	.	.	1	0	6	2	1	3	0	0	0	0	0	0	0	2	0	0	0	0	0
76	1	80	29	165	56	20.6	VAN	0	14	0.75	2	.	.	.	8	1.31	1	1.16	7	1	1.06	3	1	1	1	.	.	.	.	.	0	0	15	11	0	36	0	0	0	0	0	0	0	7	0	0	0	0	0
77	1	71	32	166	72.2	26.2	VAN+MEM	0	12	1.92	1	.	.	2	14	2.6	0	.	.	0	.	.	.	0	0	18	.	.	.	.	0	0	2	0	0	25	0	0	0	0	0	0	0	0	0	0	0	0	0
78	1	45	19	179	69.9	21.8	VAN	0	16	0.65	1	.	.	.	0	0.65	0	.	.	0	.	.	.	0	0	16	.	.	.	.	0	0	0	0	0	1	0	0	0	0	0	0	0	0	0	1	0	0	0
79	1	86	37	151	33.1	14.5	VAN+TZP	0	3	0.36	2	13.5	.	.	3	0.46	0	.	.	0	.	.	.	1	0	.	.	.	.	.	0	0	0	0	0	2	0	0	0	0	0	0	0	2	1	0	0	1	0
80	1	57	26	159	57.7	22.8	VAN	0	5	0.53	2	.	.	.	0	0.53	0	.	.	0	.	.	.	0	0	18	.	.	.	.	1	0	1	0	0	0	0	0	0	0	0	0	0	0	0	0	0	0	0
81	2	72	23	.	46.6	.	VAN+MEM	<24h	11	0.36	2	.	.	3	8	0.49	0	.	.	0	.	.	.	1	0	.	.	.	.	.	0	0	0	0	0	9	0	0	0	0	0	0	0	8	0	0	0	0	0
82	1	18	1	178.1	66.7	21	VAN	0	7	0.52	2	.	.	.	2	0.53	0	.	.	0	.	.	.	0	0	11	.	.	.	.	0	0	0	0	0	2	0	0	0	0	0	0	0	0	0	0	0	0	0
83	2	67	24	150	53.2	23.6	VAN	0	7	0.62	2	.	.	.	6	0.98	1	0.98	7	1	.	.	0	0	0	27	20	.	.	.	0	0	6	0	0	0	0	0	0	0	0	0	0	0	0	0	0	1	0
84	1	70	30	174	62.4	20.6	VAN+TZP	0	20	0.95	2	18	.	.	14	1.02	0	.	.	0	.	.	.	0	0	20	.	.	.	.	2	0	5	0	0	2	0	0	0	0	0	0	0	1	0	0	0	0	0
85	1	63	36	167.1	89.2	32	VAN+TZP	<24h	10	0.76	0.5	9	.	.	3	1.56	2	1.38	2	1	1.11	7	1	1	1	.	.	8	.	.	0	0	0	0	0	1	0	0	0	0	0	0	2	11	0	0	0	0	0
86	1	71	24	164	44.3	16.5	VAN+TZP	0	3	0.93	2	4.5	.	.	0	0.97	0	.	.	0	.	.	.	0	0	.	.	.	.	.	0	0	0	0	0	4	0	0	0	0	0	0	1	6	0	0	0	0	0
87	2	77	36	154	57.8	24.4	VAN+MEM	<24h	4	0.63	2	.	.	3	3	0.97	1	0.97	4	1	0.92	1	1	0	0	18	14	.	.	.	0	0	0	0	0	3	0	0	0	0	0	0	0	4	0	0	0	0	0
88	2	74	32	.	68.1	.	VAN	0	11	1.01	2	.	.	.	8	1.53	1	1.53	9	1	1.12	1	1	1	1	.	.	3	.	.	3	0	0	0	0	14	0	0	0	0	0	0	1	15	0	0	0	0	0
89	1	55	36	171.1	64.2	21.9	VAN+MEM	0	17	0.7	3	.	.	3	1	0.76	0	.	.	0	.	.	.	0	0	30	.	.	.	.	2	27	3	0	0	6	0	0	0	0	0	0	0	4	1	0	1	0	0
90	1	29	.	180	79.3	24.5	VAN	0	13	0.63	2	.	.	.	13	0.86	0	.	.	0	.	.	.	0	0	.	.	.	.	.	0	0	5	0	0	0	0	0	0	0	0	0	0	7	0	0	0	0	0
91	1	72	10	163.9	55.3	20.6	VAN+MEM	0	3	0.7	2	.	.	3	0	0.93	0	.	.	0	.	.	.	0	0	59	.	.	.	.	0	0	3	0	0	2	0	0	0	0	0	0	0	4	0	0	0	0	0
92	1	70	26	160.1	68.8	26.9	VAN+TZP	<48h	6	0.81	2	13.5	.	.	0	0.81	0	.	.	0	.	.	.	0	0	6	.	.	.	.	0	0	0	0	0	1	0	0	0	0	0	0	0	0	0	0	0	0	0
93	1	78	22	172	75.6	25.6	VAN	0	14	1.05	2	.	.	.	0	1.05	0	.	.	0	.	.	.	0	0	31	.	.	.	.	0	0	1	4	0	1	0	0	0	0	0	0	0	3	0	0	0	0	1
94	1	79	11	165.7	71.7	26.1	VAN+TZP	<24h	9	0.81	2	13.5	.	.	5	2.04	2	1.44	5	1	1.19	4	1	0	0	8	3	.	.	.	0	0	7	0	4	2	0	0	0	0	0	0	0	0	0	0	1	0	0
95	1	79	24	.	56.7	.	VAN+MEM	0	8	0.66	2	.	.	1.5	1	0.68	0	.	.	0	.	.	.	0	0	7	.	6	.	.	0	0	0	0	0	0	0	0	0	0	2	0	0	8	0	0	0	0	0
96	1	71	20	170	55.7	19.3	VAN	0	2	0.84	2	.	.	.	3	0.88	0	.	.	0	.	.	.	0	0	149	.	.	.	.	0	0	0	0	0	4	0	0	0	3	0	0	0	0	0	0	0	0	0
97	2	34	29	170.9	68.1	23.3	VAN	0	5	0.79	2	.	.	.	5	0.91	0	.	.	0	.	.	.	0	0	11	.	.	.	.	0	0	5	5	0	6	0	0	0	0	0	0	0	0	0	0	0	0	0
98	2	67	35	160	53.9	21	VAN+MEM	0	5	0.64	1	.	.	2	0	0.73	0	.	.	0	.	.	.	0	0	23	.	.	.	.	0	0	0	0	0	1	0	0	0	0	0	0	0	1	0	0	0	0	0
99	2	71	40	.	55.3	.	VAN	0	14	0.71	2	.	.	.	7	0.91	0	.	.	0	.	.	.	1	0	.	.	.	.	.	0	0	0	0	0	10	0	0	0	0	0	0	0	11	0	0	0	0	0
100	2	29	15	160	86.1	33.6	VAN+TZP	0	4	0.64	2	18	.	.	4	1.42	2	0.96	4	1	0.77	4	1	0	0	47	43	.	.	.	0	0	3	0	0	1	0	0	0	0	0	0	0	0	0	0	0	0	0
101	1	75	28	.	50.3	.	VAN+TZP	<48h	4	1.05	2	13.5	.	.	1	1.05	0	.	.	0	.	.	.	0	0	41	.	.	.	.	0	0	0	0	0	0	0	0	0	4	0	0	0	1	1	0	0	0	0
102	2	28	19	147	30.4	14.1	VAN	0	8	0.31	2	.	.	.	6	0.37	0	.	.	0	.	.	.	0	0	51	.	.	.	.	0	0	1	0	0	0	0	0	0	0	0	0	0	0	0	0	1	0	1
103	2	78	12	152.8	58.6	25.1	VAN	0	16	0.33	1	.	.	.	2	0.35	0	.	.	0	.	.	.	0	0	16	.	.	.	.	3	0	1	0	0	0	0	0	0	0	0	0	0	0	0	0	0	0	0
104	1	77	29	174	80.8	26.7	VAN	0	5	1.61	1	.	.	.	0	1.61	0	.	.	0	.	.	.	0	0	7	.	.	.	.	0	0	7	0	0	14	0	0	0	0	0	0	0	0	0	1	0	0	0
105	2	81	25	141	57	28.7	VAN+TZP	0	5	0.8	0.5	13.5	.	.	1	1.06	0	.	.	0	.	.	.	1	0	.	.	4	.	.	2	0	2	0	0	0	0	0	0	0	0	0	0	6	0	0	0	0	0
106	2	76	41	147.5	41.2	18.9	VAN+MEM	<24h	3	0.23	0.5	.	.	2	0	0.28	0	.	.	0	.	.	.	1	0	.	.	2	.	.	0	0	0	0	0	0	0	0	1	0	3	0	0	3	0	1	0	0	0
107	1	67	26	162.2	45.3	17.2	VAN	0	4	0.5	2	.	.	.	3	0.76	1	0.76	4	1	0.63	1	1	0	0	4	0	.	.	.	0	0	0	0	0	8	0	0	0	0	0	0	0	4	0	0	0	0	0
108	1	63	36	174.2	54.8	18	VAN+MEM	0	18	0.64	2	.	.	3	0	0.64	0	.	.	0	.	.	.	1	0	.	.	.	.	.	2	0	0	0	0	16	0	17	0	0	0	0	1	8	0	0	0	1	0
109	2	58	.	157	54.3	22	VAN	0	3	0.7	2	.	.	.	1	0.84	0	.	.	0	.	.	.	1	0	.	.	1	.	.	0	0	0	0	0	8	0	0	0	0	0	0	0	3	0	1	0	0	0
110	1	49	27	172	68.5	23.2	VAN	0	3	0.58	2	.	.	.	3	1.6	2	1.31	3	1	0.75	8	1	0	0	71	68	.	.	.	0	0	2	0	0	0	0	0	0	0	0	0	0	0	0	0	0	0	0
111	1	78	12	161	51.4	19.8	VAN	0	47	1.24	1	.	.	.	1	1.31	0	.	.	0	.	.	.	0	0	47	.	.	.	.	0	0	0	0	0	137	0	0	0	0	0	0	0	0	0	0	0	0	0
112	2	71	16	165	60.5	22.2	VAN	0	8	0.71	2	.	.	.	0	0.71	0	.	.	0	.	.	.	0	0	29	.	.	.	.	0	0	0	0	0	1	0	0	0	0	0	0	0	0	0	0	0	0	0
113	2	79	31	151	59.3	26	VAN	0	15	0.88	2	.	.	.	0	1.07	0	.	.	0	.	.	.	0	0	45	.	.	.	.	1	0	10	0	0	11	0	0	0	0	0	0	0	3	0	0	0	1	0
114	2	67	13	148	52	23.7	VAN	0	4	0.58	2	.	.	.	3	0.71	0	.	.	0	.	.	.	0	0	4	.	.	.	.	0	0	4	0	0	0	0	0	0	0	0	0	0	0	0	0	0	0	0
115	2	43	24	148	67	30.6	VAN	0	14	1	2	.	.	.	0	1	0	.	.	0	.	.	.	0	0	32	.	.	.	.	0	0	0	0	0	41	0	0	4	0	3	0	0	12	0	0	0	0	0
116	2	58	14	150	44.8	19.9	VAN	0	23	0.48	2	.	.	.	12	0.51	0	.	.	0	.	.	.	0	0	71	.	.	.	.	0	0	5	0	21	0	0	0	0	0	0	0	0	0	0	0	0	0	0
117	2	56	13	145	56	26.6	VAN	0	5	0.55	2	.	.	.	3	0.63	0	.	.	0	.	.	.	0	0	5	.	.	.	.	0	0	8	0	0	0	0	0	0	0	0	0	0	0	0	0	0	0	0
118	2	78	24	145.3	56.8	26.9	VAN	0	8	1.52	1	.	.	.	6	2.97	1	2.97	7	1	1.55	1	1	0	0	13	6	.	.	.	0	0	0	0	8	5	0	0	0	0	0	0	0	0	0	0	0	0	0
119	1	66	21	169	52.5	18.4	VAN+MEM	<24h	5	0.81	2.4	.	.	3	0	0.87	0	.	.	0	.	.	.	0	0	5	.	.	.	.	0	0	4	0	0	0	0	0	0	0	0	0	0	2	0	0	0	0	0
120	1	73	28	167	54.8	19.6	VAN	0	11	0.52	2	.	.	.	10	1.59	3	0.89	6	1	.	.	0	1	1	.	.	.	.	.	0	0	0	0	0	10	0	12	0	0	0	0	0	0	0	0	0	0	0
121	1	67	16	163	53	19.9	VAN	0	16	1.4	1	.	.	.	0	1.57	0	.	.	0	.	.	.	0	0	16	.	.	.	.	0	0	2	0	0	7	0	0	0	0	0	0	0	3	0	0	1	0	0
122	1	67	26	172	50.3	17	VAN+MEM	<24h	8	0.96	2	.	.	3	2	1.01	0	.	.	0	.	.	.	0	0	12	.	.	.	.	0	0	0	0	0	1	0	0	0	0	0	0	0	0	0	0	1	0	0
123	2	40	21	157.9	102.8	41.2	VAN	0	14	0.95	1	.	.	.	13	1.79	1	1.79	14	1	1.39	1	1	0	0	38	24	.	.	.	0	0	0	0	13	1	0	0	0	0	0	0	0	1	0	0	0	0	0
124	1	51	19	.	.	.	VAN	0	4	0.56	2	.	.	.	0	0.56	0	.	.	0	.	.	.	0	0	3	.	.	.	.	0	0	3	0	0	0	0	0	0	0	0	0	0	0	0	0	0	0	0
125	1	33	7	176.5	67	21.5	VAN+TZP	<24h	12	0.9	2	18	.	.	0	0.9	0	.	.	0	.	.	.	0	0	17	.	.	.	.	0	0	2	0	0	0	0	0	0	0	0	0	0	1	0	0	0	0	0
126	2	45	26	153	44.2	18.9	VAN+MEM	<24h	10	1.23	2	.	.	3	0	1.23	0	.	.	0	.	.	.	0	0	.	.	.	.	.	0	0	0	0	0	10	0	0	0	0	0	0	0	3	0	0	0	0	0
127	1	76	18	170	68.9	23.9	VAN+TZP	0	3	0.94	2	13.5	.	.	2	0.95	0	.	.	0	.	.	.	0	0	28	.	.	.	.	1	0	0	0	0	0	0	0	0	0	0	0	0	0	0	0	0	0	0
128	2	53	26	159.3	57	22.5	VAN	0	3	0.62	2	.	.	.	0	0.62	0	.	.	0	.	.	.	0	0	.	.	.	.	.	0	0	3	0	0	0	0	0	0	0	0	0	0	3	0	1	0	0	0
129	2	51	11	152.3	52.1	22.4	VAN+MEM	<24h	6	0.6	2	.	.	3	2	0.5	0	.	.	0	.	.	.	0	0	30	.	.	.	.	0	0	3	0	0	3	0	0	4	0	0	0	0	0	0	0	0	0	0
130	1	75	12	175	76	24.8	VAN	0	2	0.65	2	.	.	.	.	.	0	.	.	0	.	.	.	0	0	5	.	.	.	.	0	0	0	0	2	0	0	0	0	0	0	0	0	0	0	0	0	0	0
131	2	73	27	152	74.2	32.1	VAN	0	3	0.85	2	.	.	.	2	1.1	0	.	.	0	.	.	.	1	0	.	.	.	.	.	0	0	0	0	0	3	0	0	0	0	1	0	0	3	0	0	0	0	0
132	2	68	18	153	52	22.2	VAN	0	4	0.31	2	.	.	.	1	0.31	0	.	.	0	.	.	.	0	0	26	.	.	.	.	0	0	0	0	0	0	0	0	0	0	0	0	0	0	1	0	0	0	0
133	1	67	25	172	71.7	24.2	VAN+TZP	0	9	1.45	1	13.5	.	.	3	2.05	0	.	.	0	.	.	.	0	0	16	.	.	.	.	1	0	11	4	0	22	0	0	0	0	0	0	1	5	0	0	0	0	0
134	2	35	23	159	76.2	30.1	VAN+MEM	0	2	1.71	1	.	.	2	0	2.48	1	2.48	1	1	.	.	0	1	1	.	.	2	.	.	1	0	1	0	0	2	0	0	0	0	0	0	1	1	0	1	0	0	0
135	1	85	24	168	47.6	16.9	VAN	0	10	1.69	1	.	.	.	0	1.69	0	.	.	0	.	.	.	0	0	29	.	.	.	.	0	0	0	0	0	1	0	0	0	0	0	0	0	3	1	0	0	0	0
136	1	54	21	173	70.5	23.5	VAN	0	10	0.44	2	.	.	.	4	0.69	1	0.67	4	1	0.59	2	1	0	0	37	33	.	.	.	0	0	3	0	0	0	0	0	0	0	0	0	1	0	0	0	0	0	0
137	1	20	17	.	70	.	VAN+TZP	0	4	0.9	1	13.5	.	.	1	1.08	0	.	.	0	.	.	.	0	0	5	.	.	.	.	0	0	0	0	0	2	0	0	0	0	0	0	0	2	0	0	0	0	0
138	1	59	.	.	72.9	.	VAN	0	3	1.12	2	.	.	.	1	2.17	1	2.17	2	1	1.6	2	1	0	0	9	7	.	.	.	1	0	0	0	0	2	0	0	0	0	0	0	1	3	0	0	0	0	0
139	1	72	29	161	68	26.2	VAN+TZP	0	3	1.03	2	18	.	.	6	7.09	3	1.58	3	1	.	.	0	1	1	.	.	.	5	.	1	0	3	0	0	3	0	0	0	0	1	0	2	2	0	0	0	0	0
140	1	76	29	166.1	58.8	21.3	VAN	0	3	0.35	2	.	.	.	5	0.48	0	.	.	0	.	.	.	0	0	25	.	.	.	.	0	0	0	0	0	2	0	0	0	0	0	0	0	0	0	0	0	0	0
141	1	73	46	.	80	.	VAN	0	2	1.46	0.5	.	.	.	0	1.82	1	1.82	1	1	.	.	0	1	1	.	.	3	.	.	1	0	3	0	0	0	0	0	0	0	0	0	1	5	0	0	0	0	0
142	2	32	22	151	85.8	37.6	VAN	0	11	0.29	2	.	.	.	3	0.35	0	.	.	0	.	.	.	0	0	.	.	96	.	.	0	0	0	0	0	1	0	0	0	0	0	0	0	7	0	1	0	0	0
143	1	57	36	.	36.9	.	VAN+MEM	0	9	1.12	1	.	.	3	1	1.27	0	.	.	0	.	.	.	0	0	93	.	.	.	.	1	0	0	0	0	12	0	0	0	0	0	0	1	3	0	0	0	0	0
144	1	91	18	162	57.1	21.8	VAN+TZP	<48h	8	1.39	2	9	.	.	8	1.9	0	.	.	0	.	.	.	1	0	.	.	.	.	.	0	0	0	0	0	3	0	0	0	0	0	0	0	1	0	0	0	0	0
145	1	23	29	175	93	30.4	VAN+TZP	0	7	0.86	1	13.5	.	.	0	1.15	0	.	.	0	.	.	.	0	0	87	.	.	.	.	0	0	0	0	0	5	0	0	0	0	0	0	0	1	0	0	0	0	0
146	1	79	32	.	42.6	.	VAN	0	2	0.98	2	.	.	.	2	2.83	2	2.83	3	1	.	.	0	1	1	.	.	.	.	.	0	0	0	0	0	2	0	0	0	2	0	0	0	2	0	0	0	0	0
147	2	57	28	157.2	54.2	21.9	VAN+TZP	<24h	9	0.54	2	13.5	.	.	9	1.1	2	0.85	5	1	0.78	2	1	0	0	51	46	.	.	.	1	0	0	0	0	10	0	0	0	0	0	1	0	0	0	0	0	0	0
148	2	64	26	143	37.2	18.2	VAN+FEP	<24h	9	0.35	0.5	.	4	.	11	1.04	1	0.61	9	1	.	.	0	0	0	.	.	-1	18	-1	0	0	0	0	0	2	0	0	0	0	0	0	0	6	1	0	1	0	0
149	1	59	15	170	70	24.2	VAN	0	11	0.76	2	.	.	.	9	1.28	1	1.28	10	1	1.05	1	1	0	0	30	20	.	.	.	0	0	0	1	0	3	0	0	0	2	0	0	0	0	0	0	0	0	0
150	1	58	22	165	65	23.9	VAN+MEM	<24h	5	1.1	1.5	.	.	3	2	1.32	0	.	.	0	.	.	.	1	0	.	.	12	.	.	0	0	6	0	0	17	0	0	0	0	3	0	0	5	0	0	0	0	0
151	1	84	25	158	61.6	24.7	VAN	0	14	0.79	2	.	.	.	3	1	0	.	.	0	.	.	.	0	0	35	.	.	.	.	0	0	0	0	14	16	0	0	0	0	0	0	0	0	0	0	0	0	0
152	2	48	27	.	58.8	.	VAN	0	3	0.6	2	.	.	.	5	0.74	0	.	.	0	.	.	.	1	0	.	.	.	.	.	0	0	0	0	0	3	0	3	0	0	0	0	0	1	0	1	0	0	0
153	2	70	26	136.3	52.2	28.1	VAN+MEM	<48h	16	1.34	2	.	.	3	0	1.58	0	.	.	0	.	.	.	0	0	48	.	.	.	.	0	0	16	2	2	45	0	0	0	0	0	0	1	4	0	0	0	0	0
154	1	55	20	178.9	67	20.9	VAN	0	2	0.6	2	.	.	.	0	0.6	0	.	.	0	.	.	.	1	0	.	.	.	.	.	0	0	0	0	0	2	0	0	0	0	0	0	0	0	0	0	0	0	0
155	1	73	32	158	50.5	20.2	VAN+MEM	0	7	0.79	2	.	.	3	8	0.91	0	.	.	0	.	.	.	0	0	.	.	.	.	.	0	0	0	0	0	2	0	7	0	0	0	0	0	0	0	0	0	0	0
156	2	75	31	162	69.5	26.5	VAN	0	6	1.4	0.5	.	.	.	3	2.8	2	2.39	3	1	2.06	2	1	1	1	.	.	4	.	.	1	0	1	0	0	1	0	0	0	0	0	0	0	4	1	0	0	0	0
157	1	45	30	.	88	.	VAN+TZP	0	8	1.34	2	18	.	.	7	1.35	0	.	.	0	.	.	.	0	0	8	.	.	.	.	1	0	3	0	0	4	0	0	0	0	0	0	2	5	0	0	0	0	0
158	1	30	.	177	52.1	16.6	VAN+TZP	0	6	0.6	2	13.5	.	.	8	0.84	0	.	.	0	.	.	.	0	0	74	.	.	.	.	0	0	0	0	0	0	0	0	0	3	0	0	1	0	0	0	0	1	0
159	1	66	51	.	50.5	.	VAN+MEM	<24h	4	1.81	1	.	.	2	0	2.27	1	2.27	1	1	.	.	0	1	1	.	.	.	.	.	0	0	0	0	0	2	0	0	0	0	0	0	2	3	0	0	0	0	0
160	2	28	23	148.7	37.9	17.1	VAN+FEP	0	6	0.47	2	.	6	.	1	0.91	1	0.91	2	1	0.68	1	1	0	0	.	.	.	.	.	0	0	0	0	0	1	0	0	0	0	0	0	0	1	0	0	0	0	1
161	2	74	26	153	58.5	25	VAN	0	7	0.3	2	.	.	.	6	0.63	2	0.53	3	1	.	.	0	0	0	10	7	.	.	.	0	0	6	0	0	1	0	0	0	0	0	0	0	0	0	0	0	0	0
162	1	60	19	176.2	75.2	24.2	VAN	0	6	0.83	2	.	.	.	2	0.59	0	.	.	0	.	.	.	0	0	.	.	.	.	.	0	0	0	0	0	1	0	0	0	0	0	0	0	0	0	0	0	0	0
163	1	65	15	166	75	27.2	VAN	0	3	0.91	2	.	.	.	5	2.18	2	2.09	4	1	.	.	0	0	0	19	15	.	.	.	0	0	1	0	2	0	0	0	0	0	0	0	0	1	0	0	0	0	0
164	1	62	23	.	64.9	.	VAN+MEM	<24h	12	0.68	2	.	.	3	13	1.51	2	1.29	5	1	0.83	2	1	0	0	154	149	132	134	132	1	0	3	0	0	8	0	0	0	0	0	0	0	9	0	0	0	0	0
165	1	61	30	165	58.3	21.4	VAN+MEM	0	3	1.02	1	.	.	3	0	1.27	0	.	.	0	.	.	.	1	0	.	.	3	.	.	0	0	0	0	0	0	0	2	0	0	3	0	1	4	1	0	1	0	0
166	1	66	8	170	60.9	21.1	VAN+TZP	<24h	10	0.6	1	13.5	.	.	9	1.29	2	1.05	9	1	0.87	6	1	0	0	26	17	.	.	.	0	0	1	0	0	0	0	0	0	0	0	0	0	1	0	0	0	0	0
167	1	73	.	166	55.5	20.1	VAN+TZP	<24h	5	1.27	0.5	9	.	.	1	1.97	1	1.97	2	1	1.75	1	1	0	0	22	20	.	.	.	0	0	2	0	0	4	0	0	0	0	0	1	1	2	0	0	1	0	0
168	2	18	17	159.3	51.3	20.2	VAN	0	3	0.21	2	.	.	.	1	0.36	1	0.36	2	1	0.23	1	1	0	0	.	.	.	.	.	1	0	1	0	0	3	0	0	0	0	0	0	0	2	0	0	0	0	0
169	1	62	36	170	68.9	23.9	VAN+MEM	0	16	0.68	2	.	.	3	13	0.7	0	.	.	0	.	.	.	0	0	.	.	24	75	24	0	26	16	0	0	32	0	0	0	0	0	0	0	8	0	1	0	0	0
170	1	52	21	168	67.9	24.1	VAN	0	3	1.12	2	.	.	.	0	1.12	0	.	.	0	.	.	.	0	0	6	.	.	.	.	1	0	0	1	0	2	0	0	0	0	0	0	0	0	0	1	0	0	0
171	2	62	14	150	42	18.7	VAN	0	5	0.4	2	.	.	.	7	0.57	0	.	.	0	.	.	.	0	0	15	.	.	.	.	0	0	2	0	0	0	0	0	0	0	0	0	0	0	0	0	0	0	0
172	2	62	27	150	45.1	20	VAN+MEM	<24h	5	0.41	0.5	.	.	3	0	0.41	0	.	.	0	.	.	.	1	0	.	.	4	.	.	0	2	0	0	0	0	0	0	4	0	1	0	0	5	1	1	1	0	1
173	1	66	33	164	54	20.1	VAN+TZP	0	4	0.36	2	13.5	.	.	1	0.46	0	.	.	0	.	.	.	0	0	15	.	.	.	.	0	0	0	0	0	0	0	0	0	0	0	0	0	1	1	0	0	0	0
174	1	52	26	173	79.9	26.7	VAN	0	5	1.46	2	.	.	.	0	1.46	0	.	.	0	.	.	.	0	0	10	.	.	.	.	1	0	6	0	0	14	0	0	0	0	0	0	0	4	0	0	0	0	0
175	2	76	19	150	59.5	26.4	VAN+MEM	0	22	0.32	2	.	.	3	9	0.36	0	.	.	0	.	.	.	0	0	41	.	.	.	.	0	0	0	0	0	8	0	0	0	0	0	1	0	0	0	1	0	0	0
176	1	79	14	160.1	58.1	22.7	VAN	0	10	0.64	2	.	.	.	0	0.64	0	.	.	0	.	.	.	0	0	15	.	.	.	.	0	0	10	0	0	0	0	0	0	0	0	0	0	0	0	0	0	0	0
177	2	40	17	157.1	48.9	19.8	VAN+FEP	0	7	0.69	2	.	4	.	0	0.69	0	.	.	0	.	.	.	0	0	29	.	.	.	.	0	0	0	0	0	7	3	6	7	0	0	0	0	0	0	0	0	0	0
178	2	57	23	.	67.5	.	VAN+TZP	<24h	3	0.71	2	13.5	.	.	3	2.54	3	2.54	4	1	1.02	14	1	0	0	10	6	.	.	.	0	0	0	0	1	1	0	0	0	0	0	0	0	1	0	0	1	0	0
179	1	72	29	.	72.7	.	VAN+TZP	0	5	0.52	2	13.5	.	.	6	0.75	0	.	.	0	.	.	.	0	0	19	.	.	.	.	0	0	4	0	0	0	0	0	0	0	0	0	0	0	0	0	0	1	0
180	1	65	22	160.7	51.4	19.9	VAN	0	14	1.01	2	.	.	.	6	1.12	0	.	.	0	.	.	.	0	0	.	.	.	.	.	0	0	0	0	0	4	0	0	0	0	0	0	0	0	0	0	0	0	0
181	2	53	23	160	72	28.1	VAN+TZP	0	3	0.9	3	18	.	.	2	2.02	2	1.66	2	1	1.32	11	1	1	1	.	.	21	.	.	5	0	4	0	0	4	0	0	0	0	0	1	1	6	0	0	0	0	0
182	2	54	32	.	51.7	.	VAN	0	8	0.49	2	.	.	.	3	0.6	0	.	.	0	.	.	.	0	0	13	.	.	.	.	0	0	0	0	0	4	0	0	0	0	0	0	0	0	0	0	0	0	0
183	1	34	.	178	75.9	24	VAN	0	2	1.01	2	.	.	.	0	1.01	0	.	.	0	.	.	.	0	0	9	.	.	.	.	2	0	1	0	0	0	0	0	0	0	0	0	0	0	0	0	0	0	0
184	1	64	23	158	58.5	23.4	VAN	0	42	0.85	2	.	.	.	1	0.98	0	.	.	0	.	.	.	0	0	45	.	.	.	.	0	0	20	0	0	1	0	0	0	0	0	0	0	2	1	0	0	0	0
185	2	76	38	150	44.4	19.7	VAN+TZP	<48h	4	0.66	2	13.5	.	.	1	0.79	0	.	.	0	.	.	.	0	0	18	.	.	.	.	0	0	4	0	0	8	0	0	0	0	0	0	0	1	0	0	0	0	0
186	1	59	23	168	67.8	24	VAN+TZP	<48h	8	0.68	2	13.5	.	.	10	1.44	2	1.06	10	1	0.91	3	1	0	0	144	134	.	.	.	0	0	0	0	0	14	0	0	0	0	0	0	0	0	1	0	0	0	0
187	2	53	17	155	57.9	24.1	VAN+MEM	0	27	1.1	2	.	.	2	0	1.1	0	.	.	0	.	.	.	0	0	.	.	.	52	.	0	0	0	16	0	26	0	0	0	0	0	0	0	0	1	1	0	0	0
188	1	45	30	172.1	68.9	23.3	VAN+MEM	0	10	1.76	1	.	.	3	0	1.76	0	.	.	0	.	.	.	0	0	.	.	.	.	.	0	0	0	0	0	5	0	0	0	0	0	0	0	0	0	1	1	0	0
189	1	59	15	173	64.5	21.6	VAN	0	10	0.76	2	.	.	.	10	1.14	0	.	.	0	.	.	.	0	0	51	.	.	.	.	0	0	0	0	10	0	0	0	0	0	0	0	0	0	0	0	0	0	0
190	1	67	16	163	52	19.6	VAN	0	8	0.34	1	.	.	.	9	0.39	0	.	.	0	.	.	.	0	0	20	.	.	.	.	0	0	5	0	0	0	0	0	0	0	0	0	0	0	0	0	0	0	0
191	1	75	22	167.3	49	17.5	VAN	0	4	0.65	2	.	.	.	1	0.65	0	.	.	0	.	.	.	1	0	.	.	.	.	.	0	0	0	0	0	4	0	0	0	0	0	0	0	2	0	0	0	0	0
192	1	75	27	165	61.3	22.5	VAN	0	13	0.62	2	.	.	.	0	0.62	0	.	.	0	.	.	.	0	0	13	.	.	.	.	0	0	19	0	0	29	0	0	0	0	0	0	0	0	0	0	0	0	0
193	1	73	8	166	61.6	22.4	VAN	0	6	0.62	2	.	.	.	6	0.73	0	.	.	0	.	.	.	0	0	6	.	.	.	.	0	0	0	0	0	0	0	0	0	0	0	0	0	0	0	1	0	0	0
194	1	43	24	172	69.6	23.5	VAN	0	15	0.79	2	.	.	.	12	0.94	0	.	.	0	.	.	.	0	0	37	.	.	.	.	0	0	2	0	0	17	0	0	0	0	0	0	0	0	0	0	0	0	0
195	1	59	10	167	57.7	20.7	VAN	0	7	0.8	2	.	.	.	8	1.64	2	1.64	9	1	1.22	7	1	0	0	.	.	.	.	.	0	0	1	0	0	0	0	0	0	0	0	0	0	0	1	0	1	0	0
196	2	66	23	154.4	62.2	26.1	VAN+FEP	0	17	0.46	2	.	4	.	9	0.95	2	0.73	5	1	0.68	1	1	0	0	.	.	.	.	.	0	0	13	0	0	42	0	1	0	12	0	0	0	11	0	0	0	0	0
197	1	31	18	172.3	62.8	21.2	VAN	0	9	0.61	2	.	.	.	3	0.64	0	.	.	0	.	.	.	0	0	15	.	.	.	.	0	0	0	0	0	2	0	0	0	0	0	0	0	0	0	1	0	0	0
198	2	30	18	150	42.7	19	VAN	0	11	0.64	2	.	.	.	11	0.87	0	.	.	0	.	.	.	0	0	14	.	.	.	.	0	0	0	0	0	10	0	0	0	0	0	0	0	0	0	0	0	0	0
199	1	68	32	172	69.7	23.6	VAN+MEM	0	7	0.27	2	.	.	2	9	0.53	1	0.53	10	1	.	.	0	1	1	.	.	.	.	.	0	0	7	0	0	4	0	0	0	0	0	0	0	6	0	1	1	1	0
200	1	34	3	174	64	21.1	VAN	0	6	0.71	2	.	.	.	7	0.89	0	.	.	0	.	.	.	0	0	8	.	.	.	.	0	0	0	0	0	0	0	0	0	0	0	0	0	0	0	0	0	0	0
201	2	46	16	158.1	63.2	25.3	VAN	0	2	0.78	2	.	.	.	0	0.78	0	.	.	0	.	.	.	0	0	5	.	.	.	.	0	0	0	0	0	1	0	0	0	0	0	0	0	0	0	0	0	0	0
202	1	68	15	164.6	66.5	24.5	VAN	0	16	0.48	2	.	.	.	13	1.18	2	0.83	13	1	.	.	0	1	1	.	.	3	.	.	0	0	0	0	0	4	0	0	0	0	0	0	2	4	1	1	1	0	0
203	1	64	12	174	58.7	19.4	VAN	0	31	0.65	2	.	.	.	7	0.94	0	.	.	0	.	.	.	0	0	33	.	.	.	.	0	0	32	0	4	30	0	0	0	0	0	0	0	0	0	0	0	1	1
204	1	70	17	172	75	25.3	VAN	0	2	0.75	2	.	.	.	1	0.78	0	.	.	0	.	.	.	0	0	25	.	.	.	.	0	0	0	0	0	0	0	0	0	0	0	0	0	0	0	0	1	0	1
205	1	58	16	174.1	61.7	20.4	VAN	0	14	0.47	2	.	.	.	12	0.51	0	.	.	0	.	.	.	0	0	19	.	.	.	.	0	0	0	0	0	7	0	0	0	0	0	0	0	0	0	0	0	0	0
206	1	59	29	171	83.3	28.5	VAN	0	3	0.69	2	.	.	.	5	1.33	1	1.33	6	1	0.76	2	1	0	0	.	.	3	7	3	0	0	1	0	0	2	0	0	0	0	0	0	0	0	0	0	0	0	0
207	2	26	5	170	60.8	21	VAN+MEM	0	9	0.87	2	.	.	3	1	1.03	0	.	.	0	.	.	.	0	0	22	.	.	.	.	0	18	0	0	0	3	0	0	0	0	0	0	0	0	0	0	0	0	0
208	1	82	42	180	70.6	21.8	VAN	0	3	0.39	2	.	.	.	0	0.39	0	.	.	0	.	.	.	0	0	55	.	.	.	.	0	0	0	0	0	5	0	0	0	0	0	0	0	0	0	0	0	0	0
209	1	75	25	161.6	78.1	29.9	VAN	0	8	0.72	2	.	.	.	2	1.62	2	1.32	1	1	1.02	3	1	1	1	.	.	8	.	.	0	0	0	0	0	3	0	0	0	0	0	0	0	5	0	0	1	0	0
210	1	28	29	180	94.1	29.1	VAN+TZP	<24h	18	1.04	2	13.5	.	.	1	1.46	1	1.46	2	1	.	.	0	0	0	67	65	.	.	.	3	0	11	0	0	1	0	0	0	0	0	0	0	3	0	0	0	0	1
211	1	51	34	170	70.2	24.3	VAN	0	4	1.49	0.5	.	.	.	2	2	0	.	.	0	.	.	.	1	0	.	.	2	.	.	0	0	0	0	0	0	0	0	0	0	0	0	2	2	0	1	0	0	0
212	1	64	26	165.4	62.9	23	VAN	0	14	0.35	2	.	.	.	14	1.82	3	0.7	7	1	0.54	25	1	0	0	.	.	.	.	.	0	0	0	0	0	7	0	0	0	0	0	0	0	5	0	1	1	0	0
213	2	55	19	150	49.4	21.9	VAN+MEM	<24h	6	0.39	2	.	.	2	6	1.77	3	0.63	1	1	0.5	1	1	1	1	.	.	.	.	.	2	0	1	0	0	4	0	0	1	0	0	0	0	3	1	1	1	1	1
214	1	60	19	169	61.7	21.6	VAN	0	15	0.9	2	.	.	.	1	0.9	0	.	.	0	.	.	.	0	0	.	.	.	.	.	0	0	1	0	0	5	0	13	0	0	0	0	0	0	0	0	0	0	0
215	1	55	5	175	69.3	22.6	VAN+MEM	0	8	0.69	2	.	.	2	3	0.78	0	.	.	0	.	.	.	1	0	.	.	.	.	.	0	0	1	0	0	8	0	0	0	0	0	0	0	2	0	0	1	0	0
216	2	30	13	160	61.5	24	VAN+MEM	0	3	0.43	2	.	.	1.5	3	0.49	0	.	.	0	.	.	.	0	0	22	.	.	.	.	0	0	0	0	0	1	0	0	0	0	0	0	0	2	0	0	0	0	0
217	1	62	26	161	64.7	25	VAN+MEM	0	18	0.51	2	.	.	3	4	0.64	0	.	.	0	.	.	.	0	0	32	.	.	.	.	0	19	0	0	0	24	0	0	0	0	0	0	1	4	0	1	0	0	0
218	1	23	31	171	45	15.4	VAN+MEM	0	12	0.8	2	.	.	3	0	0.8	0	.	.	0	.	.	.	0	0	28	.	.	.	.	0	0	0	0	0	0	0	0	0	0	0	0	1	0	0	1	1	0	0
219	1	57	11	173	76.7	25.6	VAN	0	12	0.7	1	.	.	.	5	0.73	0	.	.	0	.	.	.	0	0	12	.	.	.	.	0	0	0	0	10	10	0	0	0	0	0	0	0	0	0	1	0	0	0
220	1	74	19	170	68.1	23.5	VAN+TZP	0	16	0.5	2	13.5	.	.	10	1.73	3	0.77	7	1	.	.	0	0	0	64	57	45	.	.	0	0	0	0	0	17	0	0	0	0	0	0	0	0	1	1	0	0	0
221	2	74	23	164	64.4	23.9	VAN	0	2	0.58	2	.	.	.	3	1.32	2	1.23	2	1	0.87	8	1	0	0	.	.	.	10	.	0	0	0	0	0	2	0	0	0	0	0	0	0	1	0	0	0	0	0
222	1	67	11	168	81	28.7	VAN	0	9	1.36	2	.	.	.	10	5.82	3	2.32	6	1	1.84	32	1	0	0	39	33	.	7	.	0	0	0	0	0	4	0	0	0	0	0	0	0	1	0	0	0	0	0
223	2	53	8	160	55.2	21.6	VAN	0	2	0.21	2	.	.	.	1	0.21	0	.	.	0	.	.	.	0	0	45	.	.	.	.	0	0	0	0	0	0	0	0	0	0	0	0	0	0	0	1	0	0	1
224	1	54	11	178.9	69.2	21.6	VAN+MEM	0	14	0.27	2	.	.	3	14	0.33	0	.	.	0	.	.	.	0	0	186	.	.	.	.	1	0	3	0	0	3	0	0	0	0	0	0	0	0	1	0	0	0	1
225	2	70	15	156	70	28.8	VAN	0	8	0.38	2	.	.	.	6	0.54	0	.	.	0	.	.	.	0	0	25	.	.	.	.	0	0	8	0	0	0	0	0	0	0	0	0	0	0	0	0	0	0	1
226	1	41	24	166	73.4	26.7	VAN+MEM	0	10	0.86	2	.	.	3	1	0.95	0	.	.	0	.	.	.	0	0	33	.	.	.	.	0	0	4	0	0	0	0	0	0	0	0	0	0	0	0	0	0	0	0
227	1	78	25	156	56.6	23.3	VAN+MEM	0	6	0.86	2	.	.	3	2	1.03	0	.	.	0	.	.	.	1	0	.	.	.	.	.	0	0	0	0	0	3	0	0	0	0	0	0	1	4	0	0	0	0	0
228	1	53	28	167.8	56.5	20.1	VAN+MEM	<48h	22	0.65	2	.	.	3	1	0.67	0	.	.	0	.	.	.	0	0	34	.	.	.	.	0	24	0	0	0	12	0	0	0	0	0	0	0	4	0	1	0	0	0
229	2	78	13	153	49.2	21	VAN	0	7	0.25	2	.	.	.	6	0.81	3	0.45	4	1	.	.	0	0	0	7	3	.	.	.	0	0	7	0	0	0	0	0	0	0	0	0	0	0	0	0	0	0	0
230	1	49	6	170	80.1	27.7	VAN+TZP	0	6	1.24	2	13.5	.	.	0	1.24	0	.	.	0	.	.	.	0	0	7	.	.	.	.	0	0	0	0	0	0	0	0	0	0	0	0	0	2	0	0	0	0	0
231	1	80	15	160	63.3	24.7	VAN	0	4	0.54	2	.	.	.	0	0.54	0	.	.	0	.	.	.	0	0	4	.	.	.	.	0	0	3	0	0	2	0	0	0	0	0	0	0	0	0	0	0	0	0
232	1	57	13	173.3	61.9	20.6	VAN+MEM	0	25	0.99	2	.	.	3	0	0.99	0	.	.	0	.	.	.	0	0	71	.	.	.	.	0	0	0	0	0	1	0	0	0	0	0	0	0	2	0	0	0	0	0
233	2	54	14	152.5	66.8	28.7	VAN+MEM	<48h	13	0.66	2	.	.	3	6	0.89	0	.	.	0	.	.	.	0	0	41	.	.	.	.	0	0	2	0	0	8	0	0	0	0	0	0	0	0	0	0	0	0	0
234	1	19	13	.	82	.	VAN	0	2	1.08	2	.	.	.	0	1.08	0	.	.	0	.	.	.	0	0	16	.	.	.	.	0	0	2	0	0	2	0	0	0	0	0	0	0	0	0	0	0	0	0
235	1	72	17	164.3	50.7	18.8	VAN+MEM	0	2	0.68	2	.	.	3	2	0.78	0	.	.	0	.	.	.	1	0	.	.	.	.	.	0	0	2	0	0	6	0	0	0	0	0	0	0	0	0	0	0	0	0
236	1	85	29	170	71.2	24.6	VAN+MEM	0	39	0.79	2	.	.	3	0	0.79	0	.	.	0	.	.	.	0	0	102	.	.	.	.	0	0	0	0	0	32	0	5	0	0	0	0	0	22	0	1	0	0	0
237	1	49	7	178	72.9	23	VAN	0	40	0.75	2	.	.	.	3	0.86	0	.	.	0	.	.	.	0	0	45	.	.	.	.	0	0	18	0	0	0	0	0	0	0	0	0	0	0	0	0	0	0	0
238	1	57	22	.	64.1	.	VAN+MEM	0	4	0.98	2	.	.	3	6	2.07	2	1.52	3	1	.	.	0	1	1	.	.	13	.	.	0	0	0	0	0	2	0	3	2	0	0	0	0	3	1	0	0	0	0
239	2	68	18	152.7	66.1	28.3	VAN+TZP	0	4	0.57	2	13.5	.	.	6	0.68	0	.	.	0	.	.	.	0	0	.	.	44	46	44	0	0	0	0	4	4	0	0	0	0	0	0	0	0	0	0	0	0	0
240	1	66	23	174	59.6	19.7	VAN	0	6	1.11	2	.	.	.	0	1.11	0	.	.	0	.	.	.	0	0	62	.	.	.	.	0	0	0	0	0	2	0	0	0	0	0	0	0	4	1	0	0	0	0
241	1	70	29	160.2	62.9	24.5	VAN+TZP	0	2	0.71	2	13.5	.	.	0	0.71	0	.	.	0	.	.	.	0	0	.	.	49	.	.	0	0	0	0	0	2	1	0	0	0	0	0	0	2	0	0	0	0	0
242	1	42	14	181	77.4	23.6	VAN+MEM	<24h	7	0.53	2	.	.	2	9	0.9	1	0.83	9	1	0.71	23	1	0	0	46	37	.	.	.	0	0	3	0	0	0	0	0	0	0	0	0	0	0	0	1	0	0	0
243	2	29	28	162	66.8	25.5	VAN+MEM	<48h	10	0.5	2	.	.	1.5	0	0.5	0	.	.	0	.	.	.	0	0	21	.	.	.	.	1	0	1	0	0	0	0	0	0	0	0	0	0	0	0	1	0	0	0
244	1	62	24	175	77.7	25.4	VAN+MEM	0	4	1.06	2	.	.	1	1	2.25	2	2.25	2	1	1.4	2	1	0	0	28	26	.	.	.	0	0	1	0	0	1	0	0	0	0	0	0	0	3	0	0	1	0	0
245	1	58	11	148	42.1	19.2	VAN+FEP	<24h	8	0.35	2	.	6	.	0	0.35	0	.	.	0	.	.	.	0	0	.	.	.	.	.	0	0	0	0	0	19	0	0	0	0	0	0	0	0	0	0	1	0	1
246	2	70	25	152	60.6	26.3	VAN+TZP	0	3	0.56	2	13.5	.	.	3	1.91	3	1.91	4	1	.	.	0	0	0	30	26	.	.	.	0	0	0	0	1	8	0	0	0	0	0	0	0	1	0	1	0	0	0
247	2	63	8	.	53	.	VAN	0	9	0.55	2	.	.	.	9	0.71	0	.	.	0	.	.	.	0	0	10	.	.	.	.	0	0	12	0	0	0	0	0	0	0	0	0	0	0	0	0	0	0	0
248	2	83	26	150	52.7	23.4	VAN	0	10	0.64	2	.	.	.	6	0.71	0	.	.	0	.	.	.	0	0	10	.	.	.	.	0	0	10	0	0	0	0	0	0	0	0	0	0	0	0	0	0	0	0
249	1	43	33	166.9	99.7	35.8	VAN+MEM	<24h	5	0.92	1	.	.	3	0	1.05	0	.	.	0	.	.	.	0	0	.	.	4	.	.	0	5	0	0	0	5	0	0	0	0	0	0	0	2	1	1	1	1	1
250	2	70	30	151	70.4	30.9	VAN	0	5	1.08	1	.	.	.	1	1.66	1	1.66	2	1	1.39	1	1	0	0	36	34	.	.	.	0	0	1	0	0	4	0	0	0	0	0	0	0	2	0	0	1	0	0
251	1	63	14	164.3	73.5	27.2	VAN	0	7	0.76	2	.	.	.	5	0.87	0	.	.	0	.	.	.	0	0	8	.	.	.	.	0	0	7	0	2	0	0	0	0	0	0	0	0	0	0	0	0	0	0
252	2	52	10	170	50	17.3	VAN+MEM	0	10	0.47	2	.	.	1.5	1	0.48	0	.	.	0	.	.	.	0	0	20	.	.	.	.	0	0	1	0	0	0	0	0	0	0	0	0	0	2	0	0	0	0	0
253	1	60	24	167	64.3	23	VAN+MEM	0	11	0.57	2	.	.	2	1	0.61	0	.	.	0	.	.	.	0	0	20	.	.	.	.	0	0	1	0	0	4	0	0	0	0	0	0	0	4	0	0	1	0	0
254	2	87	23	160	50.3	19.6	VAN+TZP	<24h	9	0.74	0.75	13.5	.	.	7	1.2	1	1.16	2	1	1.04	1	1	1	1	.	.	.	.	.	2	0	10	0	0	8	0	0	0	0	1	1	0	11	0	0	0	0	0
255	2	73	14	146	61.7	28.9	VAN	0	3	0.27	1	.	.	.	1	0.29	0	.	.	0	.	.	.	1	0	.	.	2	.	.	0	3	0	0	0	0	0	3	0	0	0	0	1	3	0	0	0	0	0
256	1	84	15	171.9	58.1	19.7	VAN+MEM	0	13	0.35	2	.	.	3	0	0.35	0	.	.	0	.	.	.	0	0	163	.	.	.	.	0	0	0	0	0	6	0	0	0	0	0	0	0	2	0	1	0	0	0
257	2	55	23	144.3	63.6	30.5	VAN	0	3	0.63	2	.	.	.	0	0.63	0	.	.	0	.	.	.	0	0	9	.	.	.	.	0	0	2	0	0	0	0	0	0	0	0	0	0	0	0	0	0	0	0
258	2	48	23	161	47	18.1	VAN+TZP	<24h	5	0.61	2	13.5	.	.	4	1.67	2	1.67	5	1	0.97	7	1	0	0	14	9	.	.	.	0	0	0	0	0	0	0	0	0	0	0	0	0	0	0	0	0	0	0
259	1	45	23	175	66.9	21.9	VAN+TZP	0	6	0.94	2	18	.	.	7	1.51	1	1.5	7	1	1.41	3	1	0	0	21	14	.	.	.	0	0	2	0	0	0	0	0	0	0	0	0	0	1	0	0	0	0	0
260	1	44	10	174	77	25.4	VAN	0	7	0.58	2	.	.	.	5	0.72	0	.	.	0	.	.	.	0	0	9	.	.	.	.	0	0	0	0	0	0	0	0	0	0	0	0	0	0	0	0	0	0	0
261	2	31	16	164.5	70	25.9	VAN+MEM	<48h	14	0.5	2	.	.	3	0	0.5	0	.	.	0	.	.	.	0	0	268	.	.	.	.	0	0	0	0	0	6	0	0	0	0	0	0	0	5	0	1	0	0	0
262	1	77	34	172	48.8	16.5	VAN	0	12	0.91	2	.	.	.	0	1.2	0	.	.	0	.	.	.	0	0	69	.	.	.	.	0	0	0	0	0	4	0	0	0	0	0	0	0	0	0	0	0	0	0
263	1	56	27	170	71	24.6	VAN	0	4	0.83	2	.	.	.	6	1.01	0	.	.	0	.	.	.	0	0	13	.	.	.	.	0	0	0	5	0	12	0	0	0	0	0	0	0	0	0	0	0	0	0
264	1	59	17	177	71.6	22.9	VAN+TZP	0	12	0.78	2	13.5	.	.	2	1.33	1	1.33	3	1	1	1	1	0	0	29	26	.	.	.	1	9	0	0	0	14	0	0	0	0	1	1	1	4	0	0	0	0	0
265	1	75	33	165.9	81.8	29.7	VAN	0	11	1.47	2	.	.	.	12	2.18	0	.	.	0	.	.	.	1	0	.	.	.	.	.	0	0	0	0	6	7	0	0	0	0	0	0	1	2	1	0	0	0	0
266	1	64	12	170	57.6	19.9	VAN+MEM	<24h	12	0.63	2	.	.	3	0	0.63	0	.	.	0	.	.	.	1	0	.	.	.	.	.	0	0	0	0	0	8	0	0	0	0	0	0	0	4	0	1	0	0	0
267	1	63	38	170	69.4	24	VAN	0	21	0.47	2	.	.	.	13	0.66	0	.	.	0	.	.	.	0	0	30	.	.	.	.	0	0	0	0	0	16	0	20	0	0	0	0	0	2	0	0	0	0	0
268	1	25	10	170	65	22.5	VAN	0	4	0.65	2	.	.	.	5	0.75	0	.	.	0	.	.	.	0	0	8	.	.	.	.	0	0	3	0	0	3	0	0	0	0	0	0	0	0	0	0	0	0	0
269	1	20	18	170	60.7	21	VAN	0	10	0.5	1	.	.	.	11	0.67	0	.	.	0	.	.	.	0	0	23	.	.	.	.	0	0	0	0	0	1	0	0	0	0	0	0	1	0	0	1	0	0	0
270	1	69	.	165	73	26.8	VAN	0	6	0.66	2	.	.	.	1	0.66	0	.	.	0	.	.	.	0	0	6	.	.	.	.	0	0	0	0	0	0	0	0	0	0	0	0	0	0	0	0	0	0	0
271	2	52	14	157	72.2	29.3	VAN	0	14	0.86	2	.	.	.	4	1.35	1	1.35	5	1	1.2	1	1	0	0	32	27	.	.	.	2	0	1	2	0	17	0	0	0	0	4	0	0	3	0	0	0	0	0
272	1	71	14	166	53.9	19.6	VAN	0	4	0.68	2	.	.	.	0	0.68	0	.	.	0	.	.	.	0	0	.	.	.	.	.	0	0	0	0	0	0	0	0	0	0	0	0	0	2	0	1	0	0	0
273	1	76	36	160	57.5	22.5	VAN+TZP	0	8	1.52	1	18	.	.	2	2.03	0	.	.	0	.	.	.	0	0	21	.	.	.	.	1	0	8	3	0	6	0	0	0	0	0	0	0	3	0	0	0	0	0
274	1	62	11	175.8	69.4	22.4	VAN	0	14	0.73	2	.	.	.	8	1.01	0	.	.	0	.	.	.	0	0	14	.	.	.	.	0	0	0	0	0	0	0	0	0	0	0	0	0	0	0	0	0	0	0
275	1	47	34	173	75	25.1	VAN+TZP	0	10	2.26	1	9	.	.	0	2.26	0	.	.	0	.	.	.	1	0	.	.	3	.	.	1	0	12	0	0	20	0	0	0	0	4	0	0	13	0	0	0	0	0
276	1	58	45	175	70.3	22.9	VAN+TZP	0	8	0.51	2	13.5	.	.	2	1.25	2	1.25	3	1	0.68	2	1	0	0	.	.	.	.	.	0	0	0	0	0	1	0	0	0	0	0	0	0	6	1	0	1	0	0
277	1	74	29	167	81.9	29.4	VAN+MEM	0	5	0.58	2	.	.	3	0	0.81	0	.	.	0	.	.	.	0	0	14	.	.	.	.	0	0	0	0	0	4	0	0	0	0	0	0	0	1	1	0	0	0	0
278	2	36	14	163	44	16.6	VAN	0	8	0.53	2	.	.	.	6	0.63	0	.	.	0	.	.	.	0	0	34	.	.	.	.	1	0	0	0	9	5	0	0	0	0	0	0	0	0	0	0	0	0	0
279	2	57	19	148.9	50.3	22.7	VAN+TZP	<48h	16	0.83	2	13.5	.	.	13	2.11	2	1.27	10	1	1.24	1	1	1	1	.	.	2	4	2	0	0	0	0	0	5	0	12	0	0	0	0	0	12	0	0	0	0	0
280	2	66	20	156.9	54.3	22.1	VAN+MEM	<24h	7	0.82	2	.	.	3	0	0.82	0	.	.	0	.	.	.	1	0	.	.	.	.	.	0	0	0	0	0	1	0	0	0	0	0	0	0	0	1	0	0	0	0
281	2	67	20	154.2	61.6	25.9	VAN	0	28	0.32	2	.	.	.	12	0.42	0	.	.	0	.	.	.	0	0	35	.	.	.	.	1	0	6	0	52	14	0	0	0	0	0	0	0	0	0	1	0	0	0
282	1	72	11	156	56.5	23.2	VAN	0	10	0.76	2	.	.	.	3	0.84	0	.	.	0	.	.	.	0	0	15	.	.	.	.	0	0	2	0	0	0	0	0	0	0	0	0	0	0	0	0	0	0	0
283	2	28	26	165	50.5	18.5	VAN+MEM	0	6	0.2	2	.	.	1	8	1.54	3	0.32	6	1	0.22	24	1	0	0	41	35	.	.	.	0	0	0	0	0	0	0	0	0	0	0	0	1	3	1	1	1	0	0
284	1	45	29	.	71.3	.	VAN+TZP	0	11	1.27	0.5	9	.	.	9	2.24	1	2.04	3	1	1.89	3	1	1	1	.	.	12	.	.	1	0	11	0	0	2	0	0	0	0	0	1	1	17	0	0	0	0	0
285	1	45	31	163.7	54.6	20.4	VAN	0	13	0.54	2	.	.	.	3	0.74	0	.	.	0	.	.	.	0	0	28	.	.	.	.	0	0	0	11	0	28	0	6	0	0	1	0	0	0	0	0	0	0	0
286	1	70	38	177.5	107.6	34.1	VAN	0	28	1.49	0.7	.	.	.	12	1.89	0	.	.	0	.	.	.	0	0	27	.	.	.	.	2	0	0	0	0	3	0	0	0	0	0	0	0	0	0	0	0	0	0
287	1	54	18	180	81.4	25.1	VAN	0	10	1.03	2	.	.	.	5	1.18	0	.	.	0	.	.	.	0	0	14	.	.	.	.	1	0	10	1	0	30	0	0	0	0	0	0	0	6	0	0	0	0	0
288	1	46	21	163.1	65.4	24.6	VAN	0	10	1.07	2	.	.	.	0	1.07	0	.	.	0	.	.	.	0	0	10	.	.	.	.	1	0	0	0	0	14	0	0	0	0	0	0	0	0	0	0	0	0	0
289	1	25	34	170.6	119.9	41.2	VAN	0	4	2.4	1	.	.	.	0	2.4	0	.	.	0	.	.	.	1	0	.	.	4	.	.	1	0	0	0	0	0	0	0	3	0	0	0	0	4	1	0	1	0	0
290	1	78	21	.	63.9	.	VAN+TZP	<24h	9	1.1	2	18	.	.	10	1.44	0	.	.	0	.	.	.	0	0	52	.	.	.	.	1	0	10	0	0	9	0	0	0	0	1	1	2	13	0	0	0	0	0
291	1	61	26	175	70.4	23	VAN	0	7	0.63	2	.	.	.	1	0.73	0	.	.	0	.	.	.	0	0	24	.	.	.	.	0	0	0	0	0	6	0	0	0	0	0	0	0	0	1	0	0	0	0
292	1	68	20	170	70	24.2	VAN+TZP	<24h	22	0.98	1	18	.	.	0	1.91	1	1.91	1	1	1.38	1	1	0	0	102	101	5	.	.	1	0	23	0	0	31	0	0	0	0	0	0	0	22	0	0	0	0	0
293	1	74	28	177	87.1	27.8	VAN+MEM	0	2	0.7	2	.	.	3	0	0.7	0	.	.	0	.	.	.	0	0	58	.	.	.	.	0	0	2	0	0	0	0	0	0	0	0	0	0	2	0	0	1	0	0
294	1	29	12	177.8	95.2	30.1	VAN	0	4	0.95	2	.	.	.	0	0.99	0	.	.	0	.	.	.	0	0	8	.	.	.	.	0	0	4	0	0	2	0	0	0	0	0	0	0	0	0	0	0	0	0
295	1	61	18	158	50.9	20.4	VAN	0	7	0.54	2	.	.	.	8	0.68	0	.	.	0	.	.	.	0	0	170	.	.	.	.	0	0	0	0	0	3	0	0	0	0	0	0	0	0	0	1	0	0	0
296	1	79	14	165	74.5	27.4	VAN+TZP	0	2	0.91	2	18	.	.	3	1.28	0	.	.	0	.	.	.	0	0	14	.	.	.	.	1	0	4	1	1	2	0	0	0	0	0	0	0	0	0	0	0	0	0
297	1	59	29	158	46.1	18.5	VAN+TZP	0	11	0.41	2	13.5	.	.	8	0.9	2	0.9	9	1	0.61	2	1	0	0	.	.	.	.	.	0	0	0	0	0	3	0	0	0	0	0	0	0	9	0	0	0	0	0
298	1	37	7	172.5	43.3	14.6	VAN	0	14	0.75	2	.	.	.	0	0.75	0	.	.	0	.	.	.	0	0	26	.	.	.	.	0	0	0	0	0	13	3	0	0	0	0	0	0	0	0	0	0	0	0
299	1	62	8	166	77.6	28.2	VAN	0	3	0.81	2	.	.	.	3	0.94	0	.	.	0	.	.	.	0	0	3	.	.	.	.	0	0	2	0	0	0	0	0	0	0	0	0	0	0	0	0	0	0	0
300	1	22	18	186	77.3	22.3	VAN	0	7	0.59	2	.	.	.	9	0.83	0	.	.	0	.	.	.	0	0	15	.	.	.	.	0	0	1	0	0	1	0	0	0	0	0	0	0	0	0	0	0	0	0
301	1	63	29	170	55.3	19.1	VAN+FEP	0	4	0.43	2	.	4	.	2	0.46	0	.	.	0	.	.	.	0	0	.	.	.	.	.	0	0	4	0	2	4	0	0	0	0	0	0	0	0	0	0	1	0	1
302	1	55	14	150	65.9	29.3	VAN	0	7	0.55	2	.	.	.	3	0.52	0	.	.	0	.	.	.	0	0	66	.	.	.	.	0	0	0	0	0	0	0	0	0	0	0	0	0	0	0	0	0	0	0
303	2	72	26	157	72.8	29.5	VAN+MEM	0	5	1.25	1	.	.	1	1	1.32	0	.	.	0	.	.	.	0	0	8	.	.	.	.	0	0	0	0	0	7	0	0	0	0	0	0	0	0	0	0	0	0	1
304	1	76	30	151.2	43.8	19.1	VAN+MEM	<24h	15	0.37	2	.	.	3	14	0.95	2	0.62	8	1	.	.	0	0	0	.	.	.	.	.	0	0	1	0	0	5	0	0	0	0	0	0	0	12	0	0	0	0	0
305	1	60	10	172.2	60	20.2	VAN	0	3	1.07	2	.	.	.	1	1.07	0	.	.	0	.	.	.	0	0	3	.	.	.	.	0	0	2	0	0	1	0	0	0	0	0	0	0	0	0	0	0	0	0
306	1	49	10	176	67.9	21.9	VAN	0	10	0.86	2	.	.	.	10	0.94	0	.	.	0	.	.	.	0	0	70	.	.	.	.	0	0	8	0	0	3	0	0	0	0	0	0	0	0	1	0	0	0	0
307	1	38	26	.	72.7	.	VAN+TZP	0	4	0.98	2	18	.	.	6	1.81	1	1.6	5	1	1.37	3	1	0	0	18	13	.	.	.	0	0	4	0	0	4	0	0	0	0	0	0	1	5	0	0	0	0	0
308	1	54	25	164	52.1	19.4	VAN	0	10	0.42	3	.	.	.	9	0.55	0	.	.	0	.	.	.	0	0	51	.	.	.	.	0	0	0	0	0	2	0	0	0	0	0	0	0	1	0	0	0	0	0
309	2	24	26	.	54.9	.	VAN+TZP	0	3	0.92	2	18	.	.	6	4.45	3	2.58	5	1	1.33	8	1	0	0	14	9	.	.	.	0	0	0	0	0	3	0	0	0	0	0	0	1	3	0	0	0	0	0
310	2	75	19	158	80	32	VAN	0	5	0.62	2	.	.	.	6	1.22	1	1.03	6	1	.	.	0	0	0	20	14	.	.	.	0	0	2	0	0	1	0	0	0	0	0	0	0	0	0	0	0	0	0
311	1	56	33	169.8	55.7	19.3	VAN	0	24	0.54	2	.	.	.	0	0.54	0	.	.	0	.	.	.	0	0	87	.	.	.	.	0	0	18	0	22	73	0	0	0	0	0	0	0	0	0	0	0	0	0
312	2	53	31	162	52.7	20.1	VAN	0	7	0.91	2	.	.	.	2	1.58	1	1.58	3	1	1.24	1	1	0	0	17	14	.	.	.	2	0	8	1	0	3	0	0	0	0	0	0	1	2	0	0	0	0	0
313	1	68	15	170	67.2	23.3	VAN	0	18	1.13	2	.	.	.	13	1.31	0	.	.	0	.	.	.	0	0	27	.	.	.	.	0	0	7	1	3	40	0	0	0	0	0	0	0	1	0	0	0	0	0
314	1	68	23	172	63.4	21.4	VAN+TZP	0	3	0.97	1	13.5	.	.	0	1.13	0	.	.	0	.	.	.	0	0	44	.	.	.	.	0	0	0	0	0	0	0	0	0	0	0	0	0	2	0	0	1	0	0
315	1	56	17	164.5	48.3	17.9	VAN+TZP	0	13	1.82	0.75	2.25	.	.	0	1.87	0	.	.	0	.	.	.	0	0	15	.	.	.	.	1	0	0	0	0	0	0	0	0	0	0	0	0	1	0	0	0	0	0
316	1	69	32	165.5	59	21.5	VAN+TZP	0	9	0.91	2	13.5	.	.	5	2.52	2	1.81	2	1	1.23	1	1	1	1	.	.	10	.	.	1	0	10	0	0	3	0	0	0	0	0	0	0	7	0	0	0	0	0
317	2	72	7	155.3	54	22.4	VAN+TZP	0	38	0.66	2	13.5	.	.	9	0.82	0	.	.	0	.	.	.	0	0	38	.	.	.	.	0	0	36	7	18	55	0	0	0	0	0	0	0	0	0	0	0	0	0
318	1	58	25	172.5	69.3	23.3	VAN	0	6	0.37	2	.	.	.	8	0.46	0	.	.	0	.	.	.	0	0	9	.	.	.	.	0	6	4	0	0	0	0	0	0	0	0	0	1	0	1	0	0	0	0
319	2	60	27	154	44.9	18.9	VAN+MEM	0	2	0.34	2	.	.	3	1	0.35	0	.	.	0	.	.	.	0	0	47	.	.	.	.	1	0	0	0	0	0	0	0	0	0	0	0	0	0	0	0	0	0	0
320	1	69	23	165	68	25	VAN+MEM	<24h	4	1.35	2	.	.	3	4	2.33	1	2.33	5	1	1.83	2	1	0	0	.	.	.	.	.	0	0	0	0	0	4	0	3	2	0	0	0	0	4	0	0	0	0	0
321	1	32	17	170.3	34.9	12	VAN+MEM	0	6	0.5	2	.	.	3	1	0.58	0	.	.	0	.	.	.	0	0	162	.	.	.	.	0	0	0	0	0	1	0	0	6	0	0	0	0	0	0	1	0	0	0
322	1	51	9	163	66.8	25.1	VAN+TZP	0	2	1.2	2	18	.	.	3	2.18	1	2.04	3	1	1.63	3	1	0	0	7	4	.	.	.	1	0	3	2	0	6	0	0	0	0	0	0	0	1	0	0	0	0	0
323	1	61	24	158.4	61.7	24.6	VAN+TZP	0	7	0.72	2	13.5	.	.	6	1.53	2	1.43	5	1	1.06	15	1	0	0	62	57	.	.	.	0	0	2	0	0	0	0	0	0	0	0	0	0	0	0	0	0	0	1
324	1	63	21	160	63	24.6	VAN+TZP	<24h	4	0.79	2	13.5	.	.	0	1.08	0	.	.	0	.	.	.	0	0	10	.	.	.	.	0	0	4	0	0	8	0	0	0	0	0	0	0	2	0	0	1	0	0
325	2	63	24	151	40.1	17.6	VAN+MEM	0	2	0.32	2	.	.	3	4	0.84	2	0.84	5	1	0.44	2	1	0	0	181	176	.	.	.	0	0	1	0	0	0	0	0	0	0	0	0	0	0	0	0	1	0	0
326	1	45	10	172	58.5	19.8	VAN	0	20	1.89	1	.	.	.	2	1.98	0	.	.	0	.	.	.	0	0	42	.	.	.	.	0	0	0	0	0	28	0	0	0	0	5	0	0	1	0	0	0	0	0
327	1	64	25	175	69.4	22.7	VAN+TZP	0	3	1.68	1	9	.	.	4	1.96	0	.	.	0	.	.	.	0	0	38	.	4	.	.	0	1	4	0	0	3	0	0	0	0	0	0	0	4	0	0	0	0	0
328	1	60	25	170	76	26.3	VAN	0	15	0.67	2	.	.	.	10	1.31	1	1.31	11	1	0.88	4	1	0	0	19	8	.	.	.	0	0	0	0	0	7	0	0	0	0	0	0	0	0	0	0	0	0	0
329	1	67	18	175	74.6	24.4	VAN+TZP	0	8	1.18	2	18	.	.	0	1.18	0	.	.	0	.	.	.	0	0	20	.	.	.	.	2	0	9	0	2	17	0	0	0	0	0	0	0	6	0	0	0	0	0
330	1	74	25	167	78.1	28	VAN	0	5	0.77	2	.	.	.	1	1.09	1	1.09	2	1	.	.	0	0	0	8	6	.	.	.	0	0	0	0	0	11	0	0	0	0	0	0	0	1	0	0	0	0	0
331	2	49	19	.	50	.	VAN	0	7	0.87	2	.	.	.	7	0.75	0	.	.	0	.	.	.	0	0	10	.	.	.	.	0	0	0	0	0	2	0	0	0	0	0	0	0	0	0	0	1	0	0
332	1	76	15	161	51.8	20	VAN+FEP	0	3	0.64	2	.	4	.	5	1.94	3	1.21	2	1	0.67	10	1	1	1	.	.	12	.	.	0	0	0	0	0	1	0	0	0	0	0	0	0	4	1	0	0	0	0
333	2	27	29	164	54.4	20.2	VAN+TZP	<24h	6	0.59	2	18	.	.	0	1.07	1	1.07	1	1	0.68	1	1	0	0	94	93	.	.	.	1	0	0	0	0	2	0	0	0	0	0	0	1	6	0	0	0	0	0
334	1	78	24	175	67.3	22	VAN+FEP	0	13	0.55	2	.	6	.	0	0.66	0	.	.	0	.	.	.	0	0	26	.	.	.	.	0	0	2	0	0	3	0	0	0	0	0	0	0	0	1	1	0	0	0
335	1	67	27	169	67.8	23.7	VAN	0	23	0.81	2	.	.	.	1	0.86	0	.	.	0	.	.	.	0	0	23	.	.	.	.	0	0	23	0	1	32	0	0	0	0	0	0	1	1	0	0	0	0	0
336	1	28	5	167	75.1	26.9	VAN	0	3	0.98	2	.	.	.	.	.	0	.	.	0	.	.	.	0	0	3	.	.	.	.	0	0	3	0	0	0	0	0	0	0	0	0	0	0	0	0	0	0	0
337	1	64	26	170	66	22.8	VAN	0	7	0.99	2	.	.	.	3	1.33	0	.	.	0	.	.	.	0	0	58	.	.	.	.	2	0	9	0	0	20	0	0	0	0	0	0	0	6	0	0	0	0	0
338	1	58	26	170	66.1	22.9	VAN+MEM	<24h	13	1.02	3	.	.	3	0	1.32	1	1.32	1	1	.	.	0	0	0	108	107	.	.	.	1	0	0	0	0	7	0	0	0	0	0	0	1	4	0	0	0	0	0
339	1	32	19	173	64.1	21.4	VAN	0	36	0.68	2	.	.	.	9	0.98	0	.	.	0	.	.	.	0	0	.	.	.	.	.	0	0	0	0	0	0	0	0	0	0	0	0	0	0	0	0	0	0	0
340	1	46	16	170	85.5	29.6	VAN	0	8	1.61	1	.	.	.	0	1.61	0	.	.	0	.	.	.	0	0	31	.	.	.	.	1	1	1	0	0	12	0	0	0	0	2	0	1	9	0	0	0	0	0
341	1	58	22	170	62.4	21.6	VAN+MEM	0	3	0.91	2	.	.	3	0	0.97	0	.	.	0	.	.	.	0	0	95	.	.	.	.	0	0	0	0	0	1	0	0	0	0	0	0	0	1	0	0	1	0	0
342	2	35	35	158	45	18	VAN	0	10	0.44	0.5	.	.	.	1	1.88	3	0.87	1	1	0.6	1	1	0	0	53	52	3	.	.	0	0	0	0	0	16	0	0	0	0	0	0	0	4	0	0	0	0	0
343	1	45	25	167	66.8	23.9	VAN	0	13	0.84	2	.	.	.	1	0.9	0	.	.	0	.	.	.	0	0	34	.	.	.	.	0	0	0	0	0	9	0	0	0	0	0	0	0	0	0	0	0	0	1
344	1	69	25	168	70.8	25.1	VAN	0	11	0.76	2	.	.	.	6	2.78	3	2.78	7	1	.	.	0	0	0	.	.	12	13	12	3	0	11	0	0	19	0	0	0	0	4	0	0	11	0	0	0	0	0
345	1	33	9	170.6	49.4	17	VAN	0	12	0.6	2	.	.	.	10	0.59	0	.	.	0	.	.	.	0	0	12	.	.	.	.	1	0	0	0	0	0	0	0	0	0	0	0	0	0	0	0	0	0	0
346	2	62	24	150.4	71.4	31.6	VAN	0	5	0.59	3	.	.	.	3	0.61	0	.	.	0	.	.	.	0	0	6	.	.	.	.	0	0	5	0	0	5	0	0	0	0	0	0	0	0	0	0	0	0	0
347	1	57	31	173	61.8	20.7	VAN	0	6	1.99	0.5	.	.	.	0	2.09	0	.	.	0	.	.	.	0	0	15	.	3	.	.	0	0	0	0	0	8	0	0	0	0	0	0	0	4	0	0	0	0	0
348	1	65	36	170	70.9	24.5	VAN+TZP	<24h	19	1.62	2	18	.	.	7	3.07	1	3.07	8	1	2.24	1	1	0	0	50	42	21	23	21	1	0	20	0	0	17	0	0	0	0	1	1	2	12	0	0	0	0	0
349	2	54	28	163	53	19.9	VAN	0	9	0.75	2	.	.	.	10	2.32	3	1.81	2	1	1.11	1	1	0	0	15	13	.	.	.	0	0	0	2	0	3	0	0	0	0	0	0	1	5	0	0	0	0	0
350	1	41	26	185	103	30.1	VAN+TZP	0	7	0.95	2	13.5	.	.	10	1.5	1	1.49	7	1	1.41	1	1	0	0	14	7	.	.	.	1	0	8	0	0	16	0	0	0	0	0	1	1	5	0	0	0	0	0
[truncated: 14 more columns]
